# Supplementary material for: N-Hydr­oxy-N-o-tolyl­acetamide
Source: Acta Crystallogr Sect E Struct Rep Online. 2008 Jan 30;64(Pt 2):o533. doi: 10.1107/S1600536808002468 (PMC2960255; doi:10.1107/S1600536808002468)
Supplement: Supplementary file 2 [file e-64-0o533-Isup2.hkl]

# 
# h,k,l, Fc-squared, Fo-squared, sigma(Fo-squared) and status flag 
# 
data_I
_shelx_title ' L in P2(1)/c' 
_shelx_refln_list_code          4 
_shelx_F_calc_maximum      112.22 
_exptl_crystal_F_000       352.00 
_reflns_d_resolution_high  0.8113 
 
loop_ 
 _symmetry_equiv_pos_as_xyz 
 'x, y, z' 
 '-x, y+1/2, -z+1/2' 
 '-x, -y, -z' 
 'x, -y-1/2, z-1/2' 
 
_cell_length_a     7.7890 
_cell_length_b     7.1570 
_cell_length_c    15.6130 
_cell_angle_alpha  90.000 
_cell_angle_beta   96.860 
_cell_angle_gamma  90.000 
 
_shelx_F_squared_multiplier     1.000 
 
loop_ 
 _refln_index_h 
 _refln_index_k 
 _refln_index_l 
 _refln_F_squared_calc 
 _refln_F_squared_meas 
 _refln_F_squared_sigma 
 _refln_observed_status 
   1   0   0      646.33      628.56     15.85 o 
   2   0   0     2709.43     2676.24     36.76 o 
   3   0   0      267.33      242.93      3.11 o 
   4   0   0       57.13       77.29      2.11 o 
   5   0   0       60.97       47.07      1.87 o 
   6   0   0       54.24       51.61      2.30 o 
   7   0   0       53.47       66.52      3.13 o 
   8   0   0       16.44       21.04      2.01 o 
   9   0   0        0.39        1.63      1.63 o 
   1   1   0     2515.06     2424.19     28.83 o 
   2   1   0     1862.49     1789.73     30.40 o 
   3   1   0      197.24      243.84      3.20 o 
   4   1   0        0.78        0.52      0.52 o 
   5   1   0       13.64       25.04      1.43 o 
   6   1   0       46.51       41.32      2.22 o 
   7   1   0        1.63        0.10      1.32 o 
   8   1   0        7.76        6.84      1.66 o 
   9   1   0        8.14        9.72      2.24 o 
   0   2   0     5884.95     5551.95     59.26 o 
   1   2   0      345.67      345.92      0.40 o 
   2   2   0      637.06      604.70      4.38 o 
   3   2   0      178.11      158.59      2.68 o 
   4   2   0      219.62      215.04      3.57 o 
   5   2   0       51.48       38.06      1.87 o 
   6   2   0       80.63       86.53      2.96 o 
   7   2   0        9.20       13.60      1.86 o 
   8   2   0       14.60       14.65      2.10 o 
   9   2   0        1.30        0.53      1.65 o 
   1   3   0      109.22       91.38      2.01 o 
   2   3   0      853.39      730.22      0.46 o 
   3   3   0      246.86      225.04      0.56 o 
   4   3   0      190.17      148.96      0.54 o 
   5   3   0        7.63       10.13      1.12 o 
   6   3   0        2.32        3.10      1.36 o 
   7   3   0      133.52      159.98      4.84 o 
   8   3   0        1.16        0.26      1.49 o 
   0   4   0        0.03        2.10      1.19 o 
   1   4   0      285.54      331.64      4.40 o 
   2   4   0       11.34       12.87      1.08 o 
   3   4   0       93.61       83.26      2.35 o 
   4   4   0        3.29        0.82      0.82 o 
   5   4   0        3.90        1.30      1.51 o 
   6   4   0       49.90       54.63      2.88 o 
   7   4   0        4.10        5.03      1.88 o 
   8   4   0       11.10       14.72      1.96 o 
   1   5   0       50.12       58.97      2.42 o 
   2   5   0        1.47        0.08      0.85 o 
   3   5   0        1.44        2.69      0.87 o 
   4   5   0        0.00        0.09      0.94 o 
   5   5   0       54.41       57.61      3.02 o 
   6   5   0       31.58       24.86      1.75 o 
   7   5   0       23.81       28.82      2.80 o 
   0   6   0      184.99      195.66      5.13 o 
   1   6   0      122.96       81.81      3.28 o 
   2   6   0       10.23        6.48      1.42 o 
   3   6   0       66.46       83.45      3.34 o 
   4   6   0       45.53       39.94      2.60 o 
   5   6   0       15.30       28.62      2.68 o 
   6   6   0        1.56        1.54      1.88 o 
   1   7   0        2.06        3.54      1.82 o 
   2   7   0        6.83       10.35      2.00 o 
   3   7   0       11.97       15.33      1.93 o 
   4   7   0       13.91        9.66      2.04 o 
   5   7   0        0.00        1.97      1.69 o 
   0   8   0       75.62       67.01      3.92 o 
   1   8   0        2.64        4.04      1.76 o 
   2   8   0        0.10        1.76      1.76 o 
   3   8   0        3.88        6.56      1.77 o 
   4   8   0        6.35        6.86      1.96 o 
  -9   1   1        3.07        4.45      1.56 o 
  -8   1   1       16.30       17.98      1.95 o 
  -7   1   1        0.00        1.11      0.95 o 
  -6   1   1        6.44        8.31      1.32 o 
  -5   1   1       77.05       85.97      2.49 o 
  -4   1   1       11.38       13.49      0.95 o 
  -3   1   1       40.07       52.87      1.49 o 
  -2   1   1      196.50      193.80      2.37 o 
  -1   1   1      468.40      392.21      0.17 o 
   0   1   1     1855.36     2079.73     54.46 o 
   1   1   1      443.26      523.71      3.35 o 
   2   1   1      217.80      242.62      2.74 o 
   3   1   1       16.69       34.34      1.29 o 
   4   1   1      123.06      122.94      2.59 o 
   5   1   1        2.44        0.44      0.68 o 
   6   1   1       12.66       13.90      1.43 o 
   7   1   1        1.77        3.15      1.21 o 
   8   1   1        3.41        4.80      1.56 o 
   9   1   1        1.00        2.20      1.52 o 
  -9   2   1        8.73       10.49      1.95 o 
  -8   2   1        5.85        5.56      1.80 o 
  -7   2   1       58.89       78.48      3.34 o 
  -6   2   1      123.49      119.52      3.58 o 
  -5   2   1        1.45        2.23      0.74 o 
  -4   2   1       41.29       49.27      1.80 o 
  -3   2   1      248.78      234.01      0.40 o 
  -2   2   1       10.00        4.15      0.49 o 
  -1   2   1     2046.11     1860.11     31.89 o 
   0   2   1     6525.12     5719.31     42.07 o 
   1   2   1      890.54      909.21      5.22 o 
   2   2   1       51.32       43.77      1.25 o 
   3   2   1       91.58       86.57      1.99 o 
   4   2   1      588.87      589.34      5.63 o 
   5   2   1       37.45       39.75      1.85 o 
   6   2   1        0.60        0.33      0.93 o 
   7   2   1       44.73       42.91      2.57 o 
   8   2   1        0.01        0.36      1.47 o 
   9   2   1        0.34        1.47      1.60 o 
  -9   3   1        5.32        6.62      1.63 o 
  -8   3   1        0.49        0.51      1.49 o 
  -7   3   1        0.84        1.87      1.42 o 
  -6   3   1      116.98      121.40      3.79 o 
  -5   3   1        0.00        2.50      1.07 o 
  -4   3   1       70.77       54.85      0.58 o 
  -3   3   1      161.83      160.17      2.90 o 
  -2   3   1       13.68       32.37      1.27 o 
  -1   3   1      284.10      340.27      4.00 o 
   0   3   1     2143.81      395.66   1201.48 o 
   1   3   1        2.11        1.90      0.55 o 
   2   3   1        0.09        0.33      0.48 o 
   3   3   1      192.55      194.14      0.65 o 
   4   3   1        0.76        1.71      0.73 o 
   5   3   1       15.02       12.77      1.52 o 
   6   3   1       43.38       41.46      2.43 o 
   7   3   1       32.20       31.25      2.54 o 
   8   3   1        0.64        0.26      1.42 o 
  -8   4   1        0.65        1.79      1.88 o 
  -7   4   1       36.48       30.58      1.21 o 
  -6   4   1      352.71      424.04      6.94 o 
  -5   4   1       16.67        0.68      1.14 o 
  -4   4   1       33.81       33.34      1.76 o 
  -3   4   1        0.09        1.61      0.67 o 
  -2   4   1       20.67       19.11      1.18 o 
  -1   4   1        0.00        0.24      0.79 o 
   0   4   1     2910.26     2903.02     41.80 o 
   1   4   1     1387.73     1560.53      9.58 o 
   2   4   1      500.46      491.02      5.26 o 
   3   4   1        7.10        1.14      0.66 o 
   4   4   1       81.02       63.77      2.51 o 
   5   4   1        9.27        0.26      0.97 o 
   6   4   1        0.13        1.62      1.21 o 
   7   4   1        0.43        1.94      1.39 o 
   8   4   1        0.05        0.15      1.63 o 
  -7   5   1       15.51        0.00      1.55 o 
  -6   5   1       10.69        1.73      1.73 o 
  -5   5   1        3.28        9.03      1.52 o 
  -4   5   1        0.18        0.08      0.85 o 
  -3   5   1        2.78        3.78      0.90 o 
  -2   5   1       35.01       24.66      1.71 o 
  -1   5   1       54.89       45.90      1.06 o 
   0   5   1       11.58       18.57      1.24 o 
   1   5   1       14.99       13.96      1.49 o 
   2   5   1      129.90      115.19      3.25 o 
   3   5   1      115.14      116.85      3.38 o 
   4   5   1       72.44       72.63      3.12 o 
   5   5   1       22.36       18.33      1.89 o 
   6   5   1        4.25        0.26      1.65 o 
   7   5   1        0.63        1.81      1.95 o 
  -7   6   1        0.10        1.78      1.49 o 
  -6   6   1       17.04       26.61      2.55 o 
  -5   6   1        8.51        6.88      1.63 o 
  -4   6   1       10.57        7.64      1.43 o 
  -3   6   1      216.79      228.58      4.98 o 
  -2   6   1       17.38       27.71      2.16 o 
  -1   6   1      314.32      411.45      6.62 o 
   0   6   1        8.45        8.99      4.20 o 
   1   6   1       33.09       21.11      1.78 o 
   2   6   1       21.60       19.27      1.90 o 
   3   6   1       59.65       60.98      2.93 o 
   4   6   1       88.79       91.88      3.88 o 
   5   6   1       17.19        0.83      1.47 o 
   6   6   1       32.91       39.70      3.31 o 
  -5   7   1        9.68        7.63      1.92 o 
  -4   7   1        4.14        2.72      1.34 o 
  -3   7   1        0.00        0.32      1.19 o 
  -2   7   1        0.39        1.10      1.14 o 
  -1   7   1       80.74      108.01      4.10 o 
   0   7   1       10.48        6.37      1.27 o 
   1   7   1       25.98       29.09      2.37 o 
   2   7   1       26.48       34.16      2.51 o 
   3   7   1        0.40        1.30      1.46 o 
   4   7   1       17.91        3.08      3.08 o 
   5   7   1        3.09        7.19      2.17 o 
  -4   8   1        3.28        3.73      1.40 o 
  -3   8   1        3.19        0.85      1.56 o 
  -2   8   1        6.85       12.02      1.78 o 
  -1   8   1        9.54        8.80      1.99 o 
   0   8   1        4.10        4.09      1.43 o 
   1   8   1        0.01        0.28      1.56 o 
   2   8   1        2.88        3.93      1.60 o 
   3   8   1        7.35        1.67      1.61 o 
  -9   0   2       25.47       35.07      2.75 o 
  -8   0   2       46.00       53.81      3.07 o 
  -7   0   2       61.33       80.97      3.33 o 
  -6   0   2     1356.64     1228.11      9.92 o 
  -5   0   2      275.18      244.64      4.12 o 
  -4   0   2     1407.23     1379.39     35.25 o 
  -3   0   2       66.33       74.68      1.74 o 
  -2   0   2     1506.71     1545.32     27.48 o 
  -1   0   2      270.53      254.96      2.83 o 
   0   0   2        0.04        4.82      1.50 o 
   1   0   2    12592.75    11976.75     74.13 o 
   2   0   2       60.90       72.17      1.70 o 
   3   0   2     2372.61     2333.58     42.73 o 
   4   0   2      167.26      255.43      3.94 o 
   5   0   2       66.01       57.02      2.20 o 
   6   0   2        1.20        0.67      0.98 o 
   7   0   2       95.93       89.80      3.55 o 
   8   0   2        3.33        5.62      1.48 o 
   9   0   2        0.40        2.77      1.56 o 
  -9   1   2        1.36        2.80      1.45 o 
  -8   1   2        0.00        0.85      1.27 o 
  -7   1   2        1.98        1.15      1.40 o 
  -6   1   2       98.89      100.47      3.09 o 
  -5   1   2      112.34      105.57      2.71 o 
  -4   1   2      301.36      275.81      3.69 o 
  -3   1   2      147.45      151.42      2.42 o 
  -2   1   2       75.72       67.85      0.25 o 
  -1   1   2      159.13      155.40      0.28 o 
   0   1   2     3345.54     3524.28    213.98 o 
   1   1   2     2018.04     2107.92     30.02 o 
   2   1   2      830.40      922.16      5.53 o 
   3   1   2      554.06      568.82      4.88 o 
   4   1   2      283.06      275.25      3.97 o 
   5   1   2       20.02       16.42      1.29 o 
   6   1   2      124.31      121.70      3.49 o 
   7   1   2        2.16        1.17      1.17 o 
   8   1   2        3.28        4.26      1.50 o 
   9   1   2       10.01       12.88      1.96 o 
  -9   2   2       12.55       17.57      2.20 o 
  -8   2   2       42.46       57.58      3.14 o 
  -7   2   2       25.49       26.46      2.20 o 
  -6   2   2      120.61      128.79      3.60 o 
  -5   2   2       20.75       22.21      1.43 o 
  -4   2   2       18.25        9.68      0.90 o 
  -3   2   2       23.23        0.75      0.51 o 
  -2   2   2      911.17      876.37      5.36 o 
  -1   2   2     4034.48     3738.44     46.84 o 
   0   2   2     1920.04     2015.20     53.73 o 
   1   2   2      154.80      130.84      0.40 o 
   2   2   2      224.97      223.30      2.90 o 
   3   2   2        4.65        0.17      0.54 o 
   4   2   2       82.59       66.97      2.16 o 
   5   2   2        2.67        0.94      0.94 o 
   6   2   2        5.86        5.94      1.25 o 
   7   2   2        8.76        7.88      1.50 o 
   8   2   2        7.01        9.76      1.79 o 
   9   2   2        3.92        6.43      1.82 o 
  -9   3   2        7.66       10.37      2.13 o 
  -8   3   2        9.18       10.33      1.92 o 
  -7   3   2        6.47       11.38      1.98 o 
  -6   3   2      262.74      311.07      5.73 o 
  -5   3   2        0.22        0.29      0.77 o 
  -4   3   2       30.37       41.66      1.74 o 
  -3   3   2       11.75       13.01      0.89 o 
  -2   3   2       48.65       47.96      1.56 o 
  -1   3   2      477.07      333.24      0.60 o 
   0   3   2        1.06        4.26      3.07 o 
   1   3   2       21.64       25.13      1.24 o 
   2   3   2      306.85      331.41      3.97 o 
   3   3   2      278.24      318.04      4.06 o 
   4   3   2       46.33       45.42      1.97 o 
   5   3   2       72.65       87.73      2.91 o 
   6   3   2        0.41        0.00      1.00 o 
   7   3   2       25.95       41.33      2.72 o 
   8   3   2       17.68       19.39      2.39 o 
  -8   4   2        8.35       11.97      2.12 o 
  -7   4   2       55.43       47.16      1.33 o 
  -6   4   2       57.70       61.56      3.18 o 
  -5   4   2       27.04       24.78      1.20 o 
  -4   4   2        1.49        1.33      0.83 o 
  -3   4   2       32.88       38.35      1.64 o 
  -2   4   2       89.32      107.91      2.60 o 
  -1   4   2      199.26      173.74      4.11 o 
   0   4   2       57.33       78.64      1.82 o 
   1   4   2      117.36       91.38      0.72 o 
   2   4   2       10.94       15.87      1.19 o 
   3   4   2        4.09        7.88      1.03 o 
   4   4   2       70.04       75.90      2.67 o 
   5   4   2        0.59        0.74      0.99 o 
   6   4   2        0.01        1.00      1.30 o 
   7   4   2       28.87       37.81      2.65 o 
   8   4   2        3.92        8.88      2.07 o 
  -7   5   2        1.94        1.19      1.33 o 
  -6   5   2        6.29        0.24      1.56 o 
  -5   5   2       32.33       21.88      1.99 o 
  -4   5   2        0.00        0.24      0.86 o 
  -3   5   2        5.25        5.60      0.99 o 
  -2   5   2        5.64        8.10      1.10 o 
  -1   5   2      265.71      319.65      5.12 o 
   0   5   2      549.41      672.03      5.33 o 
   1   5   2        4.32        3.26      0.87 o 
   2   5   2       26.57       21.70      1.03 o 
   3   5   2        4.57        5.79      1.02 o 
   4   5   2        5.85        3.53      1.22 o 
   5   5   2        1.67        3.99      1.22 o 
   6   5   2        0.28        1.75      1.28 o 
   7   5   2        0.77        0.30      1.83 o 
  -7   6   2       30.69       24.47      1.64 o 
  -6   6   2       91.61      100.08      4.36 o 
  -5   6   2        1.14        1.13      1.30 o 
  -4   6   2        0.03        0.10      1.17 o 
  -3   6   2        8.14        4.05      1.44 o 
  -2   6   2      105.98      113.17      3.70 o 
  -1   6   2       29.20       25.09      2.22 o 
   0   6   2      174.71      200.37      3.57 o 
   1   6   2        8.11        9.11      1.41 o 
   2   6   2        9.46        9.32      1.58 o 
   3   6   2        1.50        1.46      1.46 o 
   4   6   2       34.88       31.81      1.57 o 
   5   6   2       11.42       13.63      1.88 o 
   6   6   2        3.54        5.55      1.82 o 
  -5   7   2        6.13        5.33      1.67 o 
  -4   7   2        6.29        7.64      1.65 o 
  -3   7   2       34.88       29.79      1.30 o 
  -2   7   2        0.51        0.87      1.46 o 
  -1   7   2       91.64       92.66      3.82 o 
   0   7   2        0.02        1.26      0.95 o 
   1   7   2        1.26        1.55      1.50 o 
   2   7   2        8.60        5.65      1.90 o 
   3   7   2       40.03       50.45      3.37 o 
   4   7   2       21.66        1.20      1.72 o 
   5   7   2       24.64       32.24      3.15 o 
  -3   8   2        2.62        3.36      1.37 o 
  -2   8   2        1.21        0.74      1.20 o 
  -1   8   2       23.72       23.36      2.39 o 
   0   8   2       32.12       17.29     13.01 o 
   1   8   2        7.73        8.27      1.72 o 
   2   8   2        4.33        4.52      1.81 o 
   3   8   2        0.05        0.30      1.68 o 
  -9   1   3        0.01        1.21      1.32 o 
  -8   1   3        5.04        6.10      1.60 o 
  -7   1   3        4.21        8.91      1.53 o 
  -6   1   3       75.58       79.26      2.67 o 
  -5   1   3        0.44        1.92      0.58 o 
  -4   1   3       23.64       23.22      1.15 o 
  -3   1   3       30.85       36.55      1.22 o 
  -2   1   3      106.06      131.08      2.01 o 
  -1   1   3       43.67       52.09      1.22 o 
   0   1   3      871.80      921.00     14.15 o 
   1   1   3      831.99      785.01     20.02 o 
   2   1   3      974.54     1084.87      6.43 o 
   3   1   3      350.41      457.33      4.65 o 
   4   1   3       15.66       20.63      1.35 o 
   5   1   3       34.52       26.56      1.64 o 
   6   1   3       37.61       42.37      2.20 o 
   7   1   3        3.37        6.82      1.45 o 
   8   1   3        0.26        1.30      1.41 o 
   9   1   3        1.39        1.58      1.47 o 
  -9   2   3        5.58        9.84      1.76 o 
  -8   2   3        0.04        0.55      1.38 o 
  -7   2   3      162.18      185.47      4.67 o 
  -6   2   3      433.56      469.53      6.13 o 
  -5   2   3       25.73       22.90      0.65 o 
  -4   2   3      328.75      326.92      4.03 o 
  -3   2   3      165.42      153.38      2.59 o 
  -2   2   3      545.41      567.72      4.47 o 
  -1   2   3       87.63      114.57      2.12 o 
   0   2   3      326.81      261.13    169.45 o 
   1   2   3      262.47      250.54      3.04 o 
   2   2   3       38.82       42.34      1.37 o 
   3   2   3        3.92        0.63      0.63 o 
   4   2   3       45.90       46.40      1.90 o 
   5   2   3        5.55        5.05      1.00 o 
   6   2   3       24.93       23.26      1.86 o 
   7   2   3       10.49        9.84      1.49 o 
   8   2   3        1.61        0.25      1.68 o 
  -9   3   3       11.36       11.75      1.89 o 
  -8   3   3        0.07        0.12      1.41 o 
  -7   3   3      115.86      139.10      4.36 o 
  -6   3   3      194.77      151.16      1.14 o 
  -5   3   3       58.37       48.01      2.21 o 
  -4   3   3        7.12        1.52      0.76 o 
  -3   3   3        0.54        0.14      0.53 o 
  -2   3   3      361.73      377.05      4.24 o 
  -1   3   3      798.93      868.27      6.45 o 
   0   3   3        0.12        2.62      0.44 o 
   1   3   3      369.23      381.63      4.36 o 
   2   3   3        6.31        3.13      0.72 o 
   3   3   3      788.93      729.93      6.37 o 
   4   3   3      233.00      251.78      4.14 o 
   5   3   3       10.47        5.47      1.09 o 
   6   3   3       15.59       14.45      1.67 o 
   7   3   3      107.32      115.18      4.18 o 
   8   3   3        0.74        2.93      1.49 o 
  -8   4   3        9.50        2.34      2.34 o 
  -7   4   3       21.93        0.82      1.12 o 
  -6   4   3      125.48      139.17      4.25 o 
  -5   4   3      296.75      336.65      5.39 o 
  -4   4   3      232.24      242.27      4.40 o 
  -3   4   3       65.23       80.64      2.34 o 
  -2   4   3        0.03        0.34      0.64 o 
  -1   4   3      412.86      462.77      5.40 o 
   0   4   3        0.82        0.57      0.62 o 
   1   4   3       11.31        7.71      1.02 o 
   2   4   3      199.43      192.43      3.69 o 
   3   4   3      150.30      130.89      3.29 o 
   4   4   3       11.31       10.24      1.36 o 
   5   4   3        0.00        0.00      1.05 o 
   6   4   3        9.15        9.06      1.82 o 
   7   4   3        5.99        7.94      1.73 o 
   8   4   3        0.12        1.66      1.32 o 
  -7   5   3        2.09        0.13      1.48 o 
  -6   5   3       49.49       69.85      3.49 o 
  -5   5   3        6.49        5.47      1.34 o 
  -4   5   3        0.08        1.32      1.03 o 
  -3   5   3       83.58       82.52      0.96 o 
  -2   5   3      166.29      169.59      3.87 o 
  -1   5   3      312.72      311.72      5.08 o 
   0   5   3       24.11       12.02      9.61 o 
   1   5   3        5.84       16.41      1.59 o 
   2   5   3       33.86       26.27      1.01 o 
   3   5   3        0.77        1.57      1.18 o 
   4   5   3       26.55       28.43      2.23 o 
   5   5   3       12.37       11.38      1.79 o 
   6   5   3        0.17        0.84      1.51 o 
   7   5   3        6.78        7.27      2.24 o 
  -7   6   3       10.37       20.41      2.54 o 
  -6   6   3        0.20        0.66      1.73 o 
  -5   6   3        5.42        4.39      1.40 o 
  -4   6   3        0.34        1.58      1.07 o 
  -3   6   3      133.73      134.33      3.91 o 
  -2   6   3      117.48      111.56      3.58 o 
  -1   6   3       39.33       45.09      2.70 o 
   0   6   3      680.66      774.13      8.03 o 
   1   6   3        6.17        2.29      0.91 o 
   2   6   3       38.41       36.86      2.45 o 
   3   6   3        5.32        1.34      1.34 o 
   4   6   3       13.16       21.42      2.33 o 
   5   6   3        8.40        5.73      2.20 o 
   6   6   3        3.23        2.01      2.22 o 
  -5   7   3        6.06        8.01      1.98 o 
  -4   7   3        0.01        1.96      1.16 o 
  -3   7   3        2.07        0.87      1.15 o 
  -2   7   3       30.45       28.69      2.21 o 
  -1   7   3        0.21        1.27      1.28 o 
   0   7   3       45.21       53.32      2.26 o 
   1   7   3        3.40        1.20      1.40 o 
   2   7   3       14.70        1.46      1.46 o 
   3   7   3       12.90       16.36      2.12 o 
   4   7   3        4.57        2.62      1.41 o 
   5   7   3        1.68        2.81      2.12 o 
  -3   8   3        3.95        0.12      1.50 o 
  -2   8   3       18.57       20.98      1.99 o 
  -1   8   3       41.40       41.37      3.02 o 
   0   8   3        7.71        4.23      2.34 o 
   1   8   3        5.70        0.93      1.33 o 
   2   8   3        2.54        5.82      1.67 o 
   3   8   3        3.12        0.78      1.85 o 
  -9   0   4        2.06        2.69      1.88 o 
  -8   0   4        0.81        0.00      1.40 o 
  -7   0   4      160.17      214.30      5.05 o 
  -6   0   4       34.30       32.46      2.04 o 
  -5   0   4      190.22      196.07      3.72 o 
  -4   0   4       52.70       78.15      2.15 o 
  -3   0   4     1799.85     1785.03     35.54 o 
  -2   0   4      373.35      467.77      3.90 o 
  -1   0   4     1683.33     1688.58     28.84 o 
   0   0   4     1515.85     1416.43     37.12 o 
   1   0   4     9354.59     8776.56     72.66 o 
   2   0   4     1956.67     1925.16     42.15 o 
   3   0   4      506.11      556.34      5.56 o 
   4   0   4      564.58      592.40      6.15 o 
   5   0   4       50.68       66.93      2.54 o 
   6   0   4       46.34       44.44      2.39 o 
   7   0   4        0.67        1.86      1.37 o 
   8   0   4        0.78        0.38      1.48 o 
   9   0   4        3.40        2.83      1.64 o 
  -9   1   4       26.85       33.55      2.55 o 
  -8   1   4        0.00        1.25      1.25 o 
  -7   1   4      386.37      442.85      6.50 o 
  -6   1   4      116.57      118.86      3.19 o 
  -5   1   4      129.61      108.70      2.70 o 
  -4   1   4      249.33      189.11      0.50 o 
  -3   1   4      259.17      317.33      3.57 o 
  -2   1   4     1296.43     1280.88     27.27 o 
  -1   1   4      861.86      809.02      0.36 o 
   0   1   4      716.53      768.80      5.36 o 
   1   1   4      857.99      924.41      5.53 o 
   2   1   4      682.83      817.14      5.87 o 
   3   1   4     1775.72     1780.38     40.70 o 
   4   1   4      112.14      132.74      3.05 o 
   5   1   4        0.31        0.83      0.83 o 
   6   1   4       24.54       19.19      1.74 o 
   7   1   4       86.55       78.14      3.24 o 
   8   1   4        1.97        0.37      1.61 o 
   9   1   4        0.26        0.27      1.51 o 
  -9   2   4        3.87        1.93      1.61 o 
  -8   2   4       22.70       25.20      2.40 o 
  -7   2   4      105.91      123.66      3.92 o 
  -6   2   4      158.41      153.96      3.85 o 
  -5   2   4       23.90       21.06      0.71 o 
  -4   2   4       43.09       51.08      1.78 o 
  -3   2   4      158.74      143.22      2.54 o 
  -2   2   4       17.97        5.68      1.46 o 
  -1   2   4      697.09      840.96      5.67 o 
   0   2   4     1909.99     1995.16     25.90 o 
   1   2   4      101.86      106.87      2.10 o 
   2   2   4       17.06       17.55      1.00 o 
   3   2   4        0.92        0.04      0.67 o 
   4   2   4       70.45       79.75      2.45 o 
   5   2   4       10.14       10.45      1.20 o 
   6   2   4       13.50       12.21      1.58 o 
   7   2   4        1.16        0.63      1.27 o 
   8   2   4        0.57        1.92      1.30 o 
  -8   3   4        7.15       12.03      1.78 o 
  -7   3   4        4.68        1.73      1.02 o 
  -6   3   4       67.28       49.29      1.14 o 
  -5   3   4      120.82      122.51      3.23 o 
  -4   3   4        0.15        0.34      0.60 o 
  -3   3   4      123.20      119.11      2.63 o 
  -2   3   4      120.16      138.30      2.72 o 
  -1   3   4       64.08       79.43      2.19 o 
   0   3   4       91.91       93.60      1.65 o 
   1   3   4        8.07        9.82      0.85 o 
   2   3   4       24.13       22.49      1.17 o 
   3   3   4      417.94      444.31      5.17 o 
   4   3   4       66.87       65.74      0.88 o 
   5   3   4        9.33       11.88      1.18 o 
   6   3   4       43.09       49.21      2.70 o 
   7   3   4        6.24       10.66      1.63 o 
   8   3   4       14.46       13.71      2.33 o 
  -8   4   4        0.22        1.17      1.51 o 
  -7   4   4       31.98       28.84      1.26 o 
  -6   4   4       28.65       29.38      2.29 o 
  -5   4   4       66.36       64.38      2.76 o 
  -4   4   4      140.45      132.74      3.30 o 
  -3   4   4       50.41       60.07      2.15 o 
  -2   4   4        2.76        2.94      0.79 o 
  -1   4   4       76.39       93.87      2.69 o 
   0   4   4      683.82      771.64     12.61 o 
   1   4   4        2.62        3.64      0.85 o 
   2   4   4        0.58        2.36      0.83 o 
   3   4   4       61.21       68.03      2.51 o 
   4   4   4       28.90       28.61      1.91 o 
   5   4   4        0.01        1.70      1.07 o 
   6   4   4        0.90        1.36      1.36 o 
   7   4   4        5.95        3.44      1.85 o 
   8   4   4        0.03        0.00      1.57 o 
  -7   5   4       17.49       19.87      2.34 o 
  -6   5   4       97.08      112.05      4.33 o 
  -5   5   4        0.25        0.10      1.01 o 
  -4   5   4       57.30       66.79      2.72 o 
  -3   5   4        2.36        0.31      0.91 o 
  -2   5   4       22.58       26.74      1.83 o 
  -1   5   4       50.64       58.03      2.53 o 
   0   5   4        0.41        0.42      0.69 o 
   1   5   4      116.34      136.94      3.72 o 
   2   5   4       44.64       37.61      0.95 o 
   3   5   4      116.17      107.21      3.66 o 
   4   5   4        2.03        2.44      1.22 o 
   5   5   4        1.33        2.23      1.36 o 
   6   5   4       21.97       28.24      2.82 o 
   7   5   4        3.23        5.81      2.11 o 
  -6   6   4       26.34       33.53      2.62 o 
  -5   6   4       11.82       14.55      1.80 o 
  -4   6   4       27.95       23.82      1.22 o 
  -3   6   4        2.79        3.29      1.22 o 
  -2   6   4        2.28        1.97      1.29 o 
  -1   6   4       79.17       80.38      3.33 o 
   0   6   4        9.62       13.36     10.01 o 
   1   6   4        1.19        1.02      0.91 o 
   2   6   4        1.55        4.67      1.17 o 
   3   6   4        0.18        0.92      1.35 o 
   4   6   4        5.48        9.23      2.16 o 
   5   6   4        6.46        4.09      1.77 o 
   6   6   4        0.22        0.17      2.04 o 
  -5   7   4        0.17        0.13      1.41 o 
  -4   7   4       14.68       22.21      2.14 o 
  -3   7   4        7.41        0.55      1.24 o 
  -2   7   4       36.12       31.22      2.53 o 
  -1   7   4       28.77       18.76      2.22 o 
   0   7   4       32.00       29.03     20.02 o 
   1   7   4       49.63       51.37      3.04 o 
   2   7   4        8.45        0.38      1.35 o 
   3   7   4        1.00        0.98      1.57 o 
   4   7   4        1.76        2.53      1.67 o 
   5   7   4        2.53        5.70      2.01 o 
  -3   8   4        5.94        6.58      1.66 o 
  -2   8   4        0.09        0.36      1.43 o 
  -1   8   4        3.13        5.57      1.61 o 
   0   8   4       35.95       29.27      1.85 o 
   1   8   4        3.10        5.48      1.56 o 
   2   8   4        0.04        3.57      1.17 o 
   3   8   4        8.02        8.03      2.23 o 
  -9   1   5        4.08        6.08      1.70 o 
  -8   1   5        0.06        0.87      1.18 o 
  -7   1   5       72.19       77.51      3.11 o 
  -6   1   5       37.86       37.88      2.08 o 
  -5   1   5       43.53       46.86      1.84 o 
  -4   1   5       71.09       59.05      0.49 o 
  -3   1   5      730.59      695.92      0.42 o 
  -2   1   5       70.80       54.37      2.29 o 
  -1   1   5        1.45        0.04      0.36 o 
   0   1   5     1876.83      341.16    861.64 o 
   1   1   5       64.43       51.58      1.50 o 
   2   1   5      569.98      529.66      5.08 o 
   3   1   5      293.73      313.07      4.44 o 
   4   1   5       23.92       29.09      1.69 o 
   5   1   5       79.66       69.01      2.60 o 
   6   1   5       11.64        7.75      1.40 o 
   7   1   5       10.84       10.22      1.63 o 
   8   1   5        0.51        0.75      1.33 o 
  -9   2   5        5.11        6.71      1.69 o 
  -8   2   5        0.55        0.84      1.32 o 
  -7   2   5       50.12       54.55      2.60 o 
  -6   2   5       45.65       47.64      2.24 o 
  -5   2   5       13.75        1.31      0.72 o 
  -4   2   5        4.10        1.50      0.56 o 
  -3   2   5      207.17      241.44      3.43 o 
  -2   2   5       82.55       88.83      2.04 o 
  -1   2   5       12.20        8.46      0.78 o 
   0   2   5       28.08       21.61      0.77 o 
   1   2   5       12.71       16.89      0.98 o 
   2   2   5        0.29        1.35      0.50 o 
   3   2   5      241.16      229.70      3.84 o 
   4   2   5        0.51        1.87      0.87 o 
   5   2   5       14.08       12.00      1.42 o 
   6   2   5        5.59        4.47      1.22 o 
   7   2   5       19.72       19.23      1.96 o 
   8   2   5        8.69        7.76      1.54 o 
  -8   3   5        5.98        6.51      1.71 o 
  -7   3   5      123.60      141.08      4.41 o 
  -6   3   5      179.93      176.58      4.36 o 
  -5   3   5       32.27       29.29      1.85 o 
  -4   3   5      141.93      181.24      3.54 o 
  -3   3   5      754.69      729.85      6.25 o 
  -2   3   5       46.66       53.15      1.81 o 
  -1   3   5       77.65       84.15      2.25 o 
   0   3   5       14.14       13.40      0.89 o 
   1   3   5      894.35      947.23      7.11 o 
   2   3   5        0.79        0.33      0.63 o 
   3   3   5        0.36        3.83      0.91 o 
   4   3   5       17.42        1.18      0.76 o 
   5   3   5        0.11        0.26      0.92 o 
   6   3   5       16.62       19.08      1.86 o 
   7   3   5        1.76        1.81      1.40 o 
   8   3   5       10.00       10.07      1.94 o 
  -8   4   5        0.76        0.52      1.49 o 
  -7   4   5       17.48        1.73      1.19 o 
  -6   4   5        8.47        0.00      1.23 o 
  -5   4   5       87.59       81.84      3.01 o 
  -4   4   5      267.38      214.94      0.94 o 
  -3   4   5       14.48       11.32      1.31 o 
  -2   4   5      176.27      136.53      3.24 o 
  -1   4   5       58.17       55.60      2.17 o 
   0   4   5      214.75      228.45      3.94 o 
   1   4   5       14.66       19.05      1.50 o 
   2   4   5        3.43        6.72      0.96 o 
   3   4   5      120.92      134.69      0.93 o 
   4   4   5       77.21       70.74      2.91 o 
   5   4   5       19.73       14.52      1.93 o 
   6   4   5        8.99        6.65      1.65 o 
   7   4   5        0.70        1.59      1.59 o 
  -7   5   5       59.34       63.79      3.64 o 
  -6   5   5        0.69        2.40      1.54 o 
  -5   5   5        0.15        0.29      1.23 o 
  -4   5   5        0.26        0.61      1.06 o 
  -3   5   5      102.12      102.90      3.40 o 
  -2   5   5       20.20       18.01      1.51 o 
  -1   5   5       64.87       61.15      2.64 o 
   0   5   5       51.15       61.78      1.93 o 
   1   5   5       43.70       51.38      2.52 o 
   2   5   5       22.31        1.06      1.10 o 
   3   5   5       75.86       79.38      3.34 o 
   4   5   5        1.36        2.67      1.37 o 
   5   5   5        5.88        5.16      1.77 o 
   6   5   5       39.21       47.27      3.13 o 
   7   5   5        1.29        0.33      1.77 o 
  -6   6   5       63.82       65.82      1.43 o 
  -5   6   5        0.71        0.58      1.19 o 
  -4   6   5        8.95        0.22      1.16 o 
  -3   6   5        0.36        0.00      1.17 o 
  -2   6   5      163.10      140.01      1.31 o 
  -1   6   5        4.26        2.45      1.50 o 
   0   6   5        0.46        0.46      0.88 o 
   1   6   5      176.59      181.36      4.94 o 
   2   6   5        0.03        0.00      1.20 o 
   3   6   5       26.54       27.82      2.34 o 
   4   6   5       61.59       80.97      4.06 o 
   5   6   5        0.70        0.47      1.97 o 
   6   6   5        0.24        0.36      1.90 o 
  -5   7   5        0.02        3.46      1.23 o 
  -4   7   5        3.65        6.23      1.62 o 
  -3   7   5        1.60        4.35      1.27 o 
  -2   7   5        5.80        5.55      1.40 o 
  -1   7   5        4.18        5.22      1.57 o 
   0   7   5       11.64        7.57      6.03 o 
   1   7   5        0.11        0.62      1.37 o 
   2   7   5        1.44        0.27      1.41 o 
   3   7   5       26.98       35.77      3.00 o 
   4   7   5        2.87        7.44      1.90 o 
  -3   8   5        0.03        0.47      1.19 o 
  -2   8   5        1.41        0.36      1.26 o 
  -1   8   5       11.84       10.28      1.70 o 
   0   8   5       22.98       28.38      3.83 o 
   1   8   5        8.39        2.94      1.45 o 
   2   8   5        1.90        2.00      1.78 o 
  -9   0   6        1.27        1.95      1.95 o 
  -8   0   6        3.96        8.48      1.65 o 
  -7   0   6       27.59       23.18      2.11 o 
  -6   0   6       30.79       57.02      2.54 o 
  -5   0   6      180.71      199.61      3.91 o 
  -4   0   6       32.51       48.91      1.85 o 
  -3   0   6     1985.70     1673.09      0.73 o 
  -2   0   6      978.58     1031.79      6.45 o 
  -1   0   6        3.16       13.75      0.79 o 
   0   0   6     1551.82     1451.37     57.80 o 
   1   0   6      857.38      931.46      6.42 o 
   2   0   6      468.59      574.01      5.63 o 
   3   0   6       37.75       34.48      1.83 o 
   4   0   6        6.78        8.08      1.23 o 
   5   0   6       10.61        9.93      1.29 o 
   6   0   6       17.57       15.29      1.80 o 
   7   0   6       15.94       12.63      1.91 o 
   8   0   6       14.98       13.20      2.22 o 
  -9   1   6        0.03        1.67      1.38 o 
  -8   1   6        9.05       14.38      1.69 o 
  -7   1   6        8.68       11.01      1.62 o 
  -6   1   6      305.51      312.59      5.21 o 
  -5   1   6      101.88       69.40      0.67 o 
  -4   1   6        5.66        0.26      0.49 o 
  -3   1   6     1159.49      844.43      6.18 o 
  -2   1   6      337.19      330.87      3.80 o 
  -1   1   6      181.47      170.31      0.61 o 
   0   1   6      297.37      275.22      0.32 o 
   1   1   6      406.99      438.68      4.37 o 
   2   1   6      358.95      399.87      4.70 o 
   3   1   6      255.22      233.64      4.00 o 
   4   1   6        2.09        2.00      1.01 o 
   5   1   6        1.67        3.11      0.97 o 
   6   1   6       12.50       11.91      1.72 o 
   7   1   6        0.04        0.24      1.25 o 
   8   1   6        3.17        3.45      1.48 o 
  -9   2   6        0.74        1.77      1.18 o 
  -8   2   6       45.30       64.04      3.03 o 
  -7   2   6       65.96       62.56      2.83 o 
  -6   2   6       16.30        0.75      0.85 o 
  -5   2   6       96.46       88.32      2.69 o 
  -4   2   6       33.41       15.91      1.21 o 
  -3   2   6        0.63        0.54      0.65 o 
  -2   2   6       27.79       19.22      1.10 o 
  -1   2   6      454.56      464.22      4.57 o 
   0   2   6      110.14      124.94      6.40 o 
   1   2   6      553.02      526.21      5.03 o 
   2   2   6        8.15        5.00      0.82 o 
   3   2   6       21.96       15.51      1.38 o 
   4   2   6        1.15        2.27      1.02 o 
   5   2   6       14.67       11.87      1.55 o 
   6   2   6        1.70        0.20      1.15 o 
   7   2   6       14.42        9.73      1.67 o 
   8   2   6        4.96        2.61      1.54 o 
  -8   3   6        3.45        1.04      1.34 o 
  -7   3   6       11.38       13.65      1.87 o 
  -6   3   6       26.66       38.27      2.27 o 
  -5   3   6      108.70      122.11      3.26 o 
  -4   3   6       36.46       33.26      1.64 o 
  -3   3   6       23.59       20.04      0.66 o 
  -2   3   6       11.51       18.26      1.15 o 
  -1   3   6        6.52        7.07      0.77 o 
   0   3   6        1.61        0.51      0.69 o 
   1   3   6       20.87       22.09      1.31 o 
   2   3   6        0.06        0.12      0.54 o 
   3   3   6        3.75        4.98      1.07 o 
   4   3   6      181.90      159.30      0.71 o 
   5   3   6        1.15        1.38      1.16 o 
   6   3   6        1.46        1.61      1.27 o 
   7   3   6        7.36        4.96      1.68 o 
   8   3   6        3.97        2.63      1.77 o 
  -8   4   6        4.44       10.36      1.70 o 
  -7   4   6        5.14        5.06      1.60 o 
  -6   4   6      116.10      138.99      4.38 o 
  -5   4   6        4.99        5.84      1.26 o 
  -4   4   6      126.12       94.41      0.84 o 
  -3   4   6        8.78        8.63      1.23 o 
  -2   4   6       31.06       35.98      1.89 o 
  -1   4   6       20.18       19.12      1.32 o 
   0   4   6       58.52       50.84      1.56 o 
   1   4   6      121.83      135.85      3.39 o 
   2   4   6        5.90        7.73      1.10 o 
   3   4   6       16.75       15.16      1.68 o 
   4   4   6       18.41       17.94      1.81 o 
   5   4   6       13.29        0.66      1.28 o 
   6   4   6        0.20        0.77      1.47 o 
   7   4   6        0.64        1.82      1.82 o 
  -7   5   6        9.38        8.19      2.02 o 
  -6   5   6        0.94        2.20      1.55 o 
  -5   5   6       23.37        1.32      1.32 o 
  -4   5   6        0.18        1.71      1.01 o 
  -3   5   6      283.89      302.31      5.18 o 
  -2   5   6        1.75        3.44      1.01 o 
  -1   5   6      164.79      173.66      4.21 o 
   0   5   6      336.09      339.55      3.95 o 
   1   5   6      183.32      197.65      4.60 o 
   2   5   6      115.37      130.68      3.90 o 
   3   5   6        5.77        6.41      1.51 o 
   4   5   6        2.26        4.92      1.46 o 
   5   5   6       35.11       34.39      2.94 o 
   6   5   6        1.68        4.70      1.58 o 
  -6   6   6        2.44        2.74      1.82 o 
  -5   6   6        2.15        0.34      1.53 o 
  -4   6   6       12.48        1.28      1.38 o 
  -3   6   6        1.83        1.49      1.21 o 
  -2   6   6        7.00        9.90      1.54 o 
  -1   6   6       34.50       38.94      2.43 o 
   0   6   6        1.17        0.97      1.54 o 
   1   6   6        6.97        0.00      1.29 o 
   2   6   6       37.34       36.67      2.58 o 
   3   6   6        1.33        1.76      1.36 o 
   4   6   6        8.46       10.09      2.05 o 
   5   6   6        6.90       10.26      2.26 o 
  -5   7   6        1.89        1.45      1.45 o 
  -4   7   6        0.42        0.24      1.36 o 
  -3   7   6       20.99       23.55      2.03 o 
  -2   7   6        2.73        0.56      1.40 o 
  -1   7   6        5.35        6.28      1.38 o 
   0   7   6        7.35        9.42      1.48 o 
   1   7   6        1.92        2.85      1.35 o 
   2   7   6       21.11       20.28      2.25 o 
   3   7   6       10.60        9.42      2.36 o 
   4   7   6       12.91       14.97      2.71 o 
  -3   8   6       11.92        0.35      1.36 o 
  -2   8   6       11.25        8.19      1.88 o 
  -1   8   6        1.46        0.97      1.25 o 
   0   8   6        2.84        1.13      1.13 o 
   1   8   6        1.84        0.39      1.55 o 
   2   8   6        7.28       10.43      1.98 o 
  -9   1   7        2.64        1.17      1.61 o 
  -8   1   7        1.43        0.80      1.23 o 
  -7   1   7        0.33        0.20      1.11 o 
  -6   1   7        3.54        8.29      1.30 o 
  -5   1   7       15.63        8.68      1.19 o 
  -4   1   7       64.31       94.78      2.50 o 
  -3   1   7       83.07       77.41      2.08 o 
  -2   1   7      726.20      817.26      6.16 o 
  -1   1   7      565.91      549.41      0.45 o 
   0   1   7        4.87        2.35      2.65 o 
   1   1   7      786.14      810.31      6.37 o 
   2   1   7       13.15        3.82      0.86 o 
   3   1   7      244.64      234.63      4.34 o 
   4   1   7       16.23       18.43      1.66 o 
   5   1   7        1.99        2.00      1.09 o 
   6   1   7        3.16        3.90      1.38 o 
   7   1   7        1.13        0.95      1.47 o 
   8   1   7        0.03        1.62      1.62 o 
  -9   2   7        2.42        2.77      1.38 o 
  -8   2   7        3.41        1.09      1.25 o 
  -7   2   7        0.63        0.93      1.00 o 
  -6   2   7      114.66       88.08      0.93 o 
  -5   2   7        0.13        0.07      0.72 o 
  -4   2   7      132.06      101.92      3.68 o 
  -3   2   7      351.46      406.11      4.72 o 
  -2   2   7      161.54      165.08      3.06 o 
  -1   2   7      158.68      153.57      2.91 o 
   0   2   7      741.78      743.73     20.35 o 
   1   2   7       40.35       41.05      1.61 o 
   2   2   7       50.82       43.04      1.78 o 
   3   2   7      214.87      195.67      0.90 o 
   4   2   7       46.20       41.09      2.34 o 
   5   2   7        1.20        2.13      1.27 o 
   6   2   7        0.85        0.75      1.27 o 
   7   2   7        0.77        0.23      1.29 o 
   8   2   7        6.64        5.49      1.61 o 
  -8   3   7        1.02        0.45      1.37 o 
  -7   3   7        1.60        0.20      1.31 o 
  -6   3   7        0.24        0.61      1.01 o 
  -5   3   7        5.53        4.11      0.98 o 
  -4   3   7        5.43       13.44      1.22 o 
  -3   3   7      102.95      116.68      2.90 o 
  -2   3   7      174.21      171.62      3.42 o 
  -1   3   7       24.93       29.82      1.50 o 
   0   3   7      481.60      353.86    222.99 o 
   1   3   7        0.01        3.00      0.79 o 
   2   3   7       35.48       36.24      1.81 o 
   3   3   7        0.19        1.44      0.91 o 
   4   3   7      173.16      156.02      4.15 o 
   5   3   7       17.52       16.48      1.82 o 
   6   3   7        6.16        0.11      1.24 o 
   7   3   7        0.00        1.23      1.29 o 
  -8   4   7       11.76       16.22      1.97 o 
  -7   4   7        0.00        0.82      1.35 o 
  -6   4   7       30.81       44.82      2.67 o 
  -5   4   7        1.71        5.61      1.19 o 
  -4   4   7       83.10       76.50      0.85 o 
  -3   4   7      405.44      426.89      5.69 o 
  -2   4   7        0.26        0.08      0.87 o 
  -1   4   7        1.17        3.75      0.91 o 
   0   4   7      248.89      283.66      6.55 o 
   1   4   7       52.51       46.20      2.24 o 
   2   4   7       17.95       12.62      1.40 o 
   3   4   7       64.85       55.46      2.71 o 
   4   4   7       45.99       52.94      2.76 o 
   5   4   7       22.55       24.73      2.22 o 
   6   4   7       15.01       14.80      2.12 o 
   7   4   7        7.19        5.02      1.95 o 
  -7   5   7        1.54        0.65      1.74 o 
  -6   5   7       24.59       25.73      2.47 o 
  -5   5   7       14.70       21.83      1.99 o 
  -4   5   7       28.53       29.50      2.06 o 
  -3   5   7        7.27        5.77      1.42 o 
  -2   5   7       41.32       45.33      2.43 o 
  -1   5   7       10.46        9.13      1.49 o 
   0   5   7      217.05      220.47      3.38 o 
   1   5   7        3.90        2.67      1.34 o 
   2   5   7        0.58        0.50      1.19 o 
   3   5   7       24.96       39.04      2.56 o 
   4   5   7        5.77        8.91      1.90 o 
   5   5   7        1.78        1.53      1.67 o 
   6   5   7        0.04        3.57      1.60 o 
  -6   6   7        0.03        1.44      1.66 o 
  -5   6   7       47.27       59.59      3.20 o 
  -4   6   7        0.02        0.00      1.41 o 
  -3   6   7       19.48       17.78      1.90 o 
  -2   6   7       49.93       45.87      2.66 o 
  -1   6   7       67.91       60.31      3.02 o 
   0   6   7        2.85        1.98      1.41 o 
   1   6   7       23.45       27.78      2.24 o 
   2   6   7       39.57       42.53      2.76 o 
   3   6   7        4.21        0.92      1.68 o 
   4   6   7       14.05       19.15      2.38 o 
   5   6   7        8.25       16.57      2.60 o 
  -5   7   7        1.84        1.30      1.63 o 
  -4   7   7        0.76        2.64      1.45 o 
  -3   7   7        0.52        0.92      1.31 o 
  -2   7   7       24.23       27.92      2.37 o 
  -1   7   7        6.64        6.69      1.66 o 
   0   7   7        2.76        1.92      1.07 o 
   1   7   7        1.24        1.51      1.48 o 
   2   7   7        1.05        1.24      1.73 o 
   3   7   7        5.78        5.72      2.02 o 
   4   7   7       37.57       42.75      3.49 o 
  -2   8   7        2.43        2.96      1.31 o 
  -1   8   7        3.05        1.22      1.50 o 
   0   8   7        1.34        0.28      1.01 o 
   1   8   7        0.99        0.13      1.63 o 
  -9   0   8       30.15       43.25      3.34 o 
  -8   0   8        6.58       11.53      1.85 o 
  -7   0   8       25.82       31.85      2.38 o 
  -6   0   8       10.58        9.01      1.34 o 
  -5   0   8       17.17        0.00      0.78 o 
  -4   0   8        0.00        9.47      1.11 o 
  -3   0   8       13.48       16.26      1.11 o 
  -2   0   8      506.29      472.02      4.93 o 
  -1   0   8       51.22       38.51      1.44 o 
   0   0   8      953.84      908.18      4.78 o 
   1   0   8      157.16      222.90      3.73 o 
   2   0   8      204.31      284.81      4.66 o 
   3   0   8      726.71      775.68      8.05 o 
   4   0   8      757.78      809.05      8.77 o 
   5   0   8        0.08        0.41      1.36 o 
   6   0   8        0.01        0.59      1.40 o 
   7   0   8        2.49        0.26      1.52 o 
   8   0   8        5.06        8.40      1.74 o 
  -9   1   8       38.15       32.96      1.40 o 
  -8   1   8        0.02        2.35      1.17 o 
  -7   1   8        1.64        0.60      1.41 o 
  -6   1   8      185.79      128.01      1.21 o 
  -5   1   8       64.16       65.82      2.51 o 
  -4   1   8       67.57       78.01      2.37 o 
  -3   1   8        5.99       11.78      1.00 o 
  -2   1   8       38.86       36.58      1.56 o 
  -1   1   8       13.35       10.26      0.97 o 
   0   1   8      327.10      307.57      3.80 o 
   1   1   8        3.67        4.08      0.92 o 
   2   1   8      122.87      120.21      3.02 o 
   3   1   8      371.87      405.51      5.72 o 
   4   1   8      136.37      124.13      3.63 o 
   5   1   8       16.32       15.16      1.81 o 
   6   1   8       27.54       24.55      2.15 o 
   7   1   8        1.76        3.79      1.44 o 
   8   1   8        2.73        2.31      1.40 o 
  -8   2   8        4.20        1.00      1.15 o 
  -7   2   8      153.30      130.84      1.14 o 
  -6   2   8       12.18       14.33      1.62 o 
  -5   2   8       22.68       20.82      1.49 o 
  -4   2   8      303.70      283.22      4.40 o 
  -3   2   8       11.01        8.21      0.96 o 
  -2   2   8       80.70       73.18      2.23 o 
  -1   2   8       28.25       31.87      1.52 o 
   0   2   8      591.52      678.74     17.86 o 
   1   2   8       66.49       70.14      2.28 o 
   2   2   8      184.39      158.05      3.58 o 
   3   2   8      114.80      100.58      3.16 o 
   4   2   8      342.33      315.81      5.90 o 
   5   2   8        9.52        8.52      1.62 o 
   6   2   8        0.08        0.91      1.30 o 
   7   2   8        1.08        0.63      1.59 o 
  -8   3   8        0.08        0.33      1.32 o 
  -7   3   8        7.94        8.91      1.36 o 
  -6   3   8        0.02        0.89      0.99 o 
  -5   3   8       27.38       22.75      1.70 o 
  -4   3   8       86.22       99.33      3.00 o 
  -3   3   8        4.96        5.50      0.86 o 
  -2   3   8       75.09       68.08      2.32 o 
  -1   3   8       16.80       16.74      1.20 o 
   0   3   8        3.72        4.23      2.86 o 
   1   3   8        4.41        5.95      0.96 o 
   2   3   8        0.27        0.23      0.83 o 
   3   3   8       28.36       28.17      2.05 o 
   4   3   8        2.52        0.58      1.38 o 
   5   3   8       24.34       27.68      2.30 o 
   6   3   8        7.11        4.13      1.71 o 
   7   3   8        2.53        2.54      1.50 o 
  -7   4   8        3.08        2.78      1.42 o 
  -6   4   8        3.29        4.06      1.31 o 
  -5   4   8       35.49       32.45      2.08 o 
  -4   4   8        6.48        4.35      0.97 o 
  -3   4   8      207.56      212.01      4.41 o 
  -2   4   8        9.40       14.00      1.37 o 
  -1   4   8       16.00       13.01      1.33 o 
   0   4   8        0.93        3.10      0.81 o 
   1   4   8      158.49      156.34      4.04 o 
   2   4   8       15.20       19.58      1.80 o 
   3   4   8       41.26       35.23      2.52 o 
   4   4   8        5.80        4.78      1.57 o 
   5   4   8        0.43        0.36      1.25 o 
   6   4   8        0.00        2.80      1.29 o 
   7   4   8        0.13        0.28      1.58 o 
  -7   5   8        0.56        0.26      1.51 o 
  -6   5   8        5.89        7.16      1.65 o 
  -5   5   8       93.84       88.72      3.55 o 
  -4   5   8       51.05       57.73      2.78 o 
  -3   5   8      112.19      117.58      3.79 o 
  -2   5   8       51.93       50.27      2.52 o 
  -1   5   8        0.22        0.63      0.90 o 
   0   5   8      226.58      147.70     95.94 o 
   1   5   8       29.55       30.48      2.20 o 
   2   5   8       84.60       94.58      3.65 o 
   3   5   8       57.52       64.68      3.21 o 
   4   5   8       38.53       39.24      2.99 o 
   5   5   8        0.80        1.30      1.57 o 
   6   5   8        1.98        2.68      1.88 o 
  -6   6   8        0.54        0.28      1.53 o 
  -5   6   8        0.06        0.00      1.49 o 
  -4   6   8        0.99        3.92      1.34 o 
  -3   6   8       16.82       20.08      2.04 o 
  -2   6   8        0.00        0.31      1.38 o 
  -1   6   8        0.01        0.53      1.24 o 
   0   6   8       83.13       70.45      6.09 o 
   1   6   8       25.35       29.79      2.22 o 
   2   6   8        5.16        4.35      1.77 o 
   3   6   8       16.08       13.70      2.24 o 
   4   6   8       44.30       43.61      3.46 o 
   5   6   8        8.33        9.18      2.24 o 
  -4   7   8        9.58       12.29      1.86 o 
  -3   7   8        0.89        1.20      1.20 o 
  -2   7   8        4.86        4.83      1.68 o 
  -1   7   8        5.91        3.98      1.45 o 
   0   7   8       15.24        6.03      6.74 o 
   1   7   8        7.15        8.51      1.76 o 
   2   7   8       10.21        6.29      1.98 o 
   3   7   8        3.95        3.84      1.78 o 
  -1   8   8        1.53        4.82      1.38 o 
   0   8   8       13.20        7.75      1.25 o 
  -8   1   9        7.24        8.94      1.63 o 
  -7   1   9        1.62        0.52      1.09 o 
  -6   1   9        0.43        0.18      1.10 o 
  -5   1   9       63.32       74.59      2.71 o 
  -4   1   9        3.90        8.08      0.99 o 
  -3   1   9      257.48      295.61      4.34 o 
  -2   1   9       42.90       48.36      1.86 o 
  -1   1   9      421.64      425.67      5.17 o 
   0   1   9       74.07       84.19     54.37 o 
   1   1   9      250.85      212.72      4.00 o 
   2   1   9       79.00      105.28      3.07 o 
   3   1   9      111.77      103.56      3.41 o 
   4   1   9       18.66       25.02      2.04 o 
   5   1   9        2.66        3.50      1.41 o 
   6   1   9        7.09        6.21      1.70 o 
   7   1   9        0.87        1.33      1.61 o 
  -8   2   9        3.73        9.33      1.75 o 
  -7   2   9       22.42       18.21      1.94 o 
  -6   2   9      193.37      207.61      4.88 o 
  -5   2   9       48.90       48.49      2.35 o 
  -4   2   9        0.59        0.71      0.80 o 
  -3   2   9        2.03        2.46      0.79 o 
  -2   2   9        0.00        1.97      0.75 o 
  -1   2   9        0.39        0.76      0.76 o 
   0   2   9       59.72       73.00      1.71 o 
   1   2   9      103.29      110.97      3.06 o 
   2   2   9        1.48        0.24      1.03 o 
   3   2   9      121.30      118.56      3.63 o 
   4   2   9      520.86      533.02      7.62 o 
   5   2   9       17.19       18.67      2.25 o 
   6   2   9        6.68        5.87      1.84 o 
   7   2   9        1.35        0.39      1.59 o 
  -8   3   9       23.98       19.71      2.18 o 
  -7   3   9       12.25       15.06      1.79 o 
  -6   3   9       47.88       45.09      2.57 o 
  -5   3   9       21.97       11.05      1.48 o 
  -4   3   9       32.83       36.19      2.01 o 
  -3   3   9       11.27       11.29      1.30 o 
  -2   3   9       49.71       41.29      2.05 o 
  -1   3   9        0.07        0.72      0.78 o 
   0   3   9        4.82        5.10      1.54 o 
   1   3   9        5.50        2.76      0.96 o 
   2   3   9       10.65       13.15      1.49 o 
   3   3   9       98.49       94.20      3.53 o 
   4   3   9       22.43       21.93      2.06 o 
   5   3   9        7.94        5.96      1.90 o 
   6   3   9        1.79        0.76      1.48 o 
   7   3   9        2.91        0.79      1.65 o 
  -7   4   9        0.94        0.70      1.37 o 
  -6   4   9       29.33       25.43      1.93 o 
  -5   4   9       16.99       27.00      2.02 o 
  -4   4   9       37.50       43.13      2.31 o 
  -3   4   9      185.24      196.34      4.48 o 
  -2   4   9        2.36        2.19      0.95 o 
  -1   4   9       31.51       24.55      1.76 o 
   0   4   9       27.48       26.07      1.28 o 
   1   4   9      106.00       99.38      3.40 o 
   2   4   9        6.65        8.61      1.57 o 
   3   4   9      108.80      109.72      3.93 o 
   4   4   9      198.84      183.80      5.26 o 
   5   4   9        4.80        0.88      1.67 o 
   6   4   9        1.22        3.21      1.22 o 
  -7   5   9        2.43        2.59      1.53 o 
  -6   5   9        1.38        0.61      1.39 o 
  -5   5   9        5.67        1.00      1.32 o 
  -4   5   9        0.99        2.77      1.48 o 
  -3   5   9      125.28      116.45      3.87 o 
  -2   5   9        0.51        1.98      1.30 o 
  -1   5   9       10.04       14.56      1.58 o 
   0   5   9        2.68        3.85      1.88 o 
   1   5   9       38.74       47.18      2.68 o 
   2   5   9        0.93        2.69      1.17 o 
   3   5   9        2.93        0.50      1.87 o 
   4   5   9        7.91        8.18      1.99 o 
   5   5   9        1.60        2.22      1.64 o 
  -5   6   9       13.74       15.57      1.89 o 
  -4   6   9       23.74       26.57      2.21 o 
  -3   6   9        1.08        2.32      1.39 o 
  -2   6   9       28.61       27.23      2.31 o 
  -1   6   9        2.76        0.86      1.56 o 
   0   6   9       33.45       36.01      2.01 o 
   1   6   9        2.20        2.76      1.51 o 
   2   6   9       11.82       13.90      2.06 o 
   3   6   9        2.17        4.41      1.96 o 
   4   6   9        9.65       11.71      2.20 o 
  -4   7   9       12.39       15.74      2.09 o 
  -3   7   9       44.31       44.72      2.69 o 
  -2   7   9       18.34       13.97      1.86 o 
  -1   7   9       62.70       65.96      3.33 o 
   0   7   9        0.06        1.08      1.54 o 
   1   7   9        1.50        0.80      1.41 o 
   2   7   9        0.30        1.56      1.59 o 
   3   7   9        0.04        0.15      1.88 o 
  -8   0  10       47.37       52.87      3.29 o 
  -7   0  10        6.04        3.56      1.42 o 
  -6   0  10      168.91      149.69      1.12 o 
  -5   0  10       33.54       26.62      0.99 o 
  -4   0  10       36.53       33.80      2.02 o 
  -3   0  10      166.10      153.87      3.53 o 
  -2   0  10      732.07      646.96      6.53 o 
  -1   0  10      221.23      256.56      4.31 o 
   0   0  10        2.64        7.38      0.76 o 
   1   0  10       48.64       46.53      2.13 o 
   2   0  10        0.15        3.04      1.14 o 
   3   0  10      149.47      154.87      4.37 o 
   4   0  10      355.99      352.67      6.99 o 
   5   0  10       57.33       53.04      3.13 o 
   6   0  10        7.72        8.06      1.71 o 
   7   0  10        4.14        2.89      1.59 o 
  -8   1  10       17.41        0.00      1.42 o 
  -7   1  10       10.25        0.23      1.26 o 
  -6   1  10       25.03       26.03      1.95 o 
  -5   1  10      233.42      229.12      4.89 o 
  -4   1  10      120.58      123.78      3.38 o 
  -3   1  10       61.45       66.71      2.51 o 
  -2   1  10       39.74       31.95      1.71 o 
  -1   1  10       12.50       10.10      1.20 o 
   0   1  10        1.10        0.24      0.79 o 
   1   1  10        2.03        3.58      1.06 o 
   2   1  10       12.77       17.31      1.63 o 
   3   1  10       53.02       49.82      2.66 o 
   4   1  10      282.46      269.26      6.12 o 
   5   1  10        2.05        1.81      1.70 o 
   6   1  10        3.03        3.27      1.43 o 
   7   1  10        1.39        4.60      1.62 o 
  -8   2  10        0.71        0.12      1.35 o 
  -7   2  10        6.82       13.16      1.92 o 
  -6   2  10      257.96      262.93      5.61 o 
  -5   2  10        0.10        0.69      0.84 o 
  -4   2  10      144.14      122.96      3.59 o 
  -3   2  10       41.45       32.11      1.91 o 
  -2   2  10      193.47      220.24      4.07 o 
  -1   2  10        0.44        0.28      0.78 o 
   0   2  10       70.05       67.97      1.82 o 
   1   2  10       60.12       79.32      2.81 o 
   2   2  10      100.04       88.66      3.24 o 
   3   2  10        4.82        6.91      1.59 o 
   4   2  10       76.73       72.64      3.62 o 
   5   2  10       58.17       44.03      2.89 o 
   6   2  10       11.44        5.39      1.96 o 
   7   2  10        2.87        2.21      1.64 o 
  -8   3  10        1.77        1.41      1.46 o 
  -7   3  10        2.79        4.07      1.40 o 
  -6   3  10       24.07       20.80      2.12 o 
  -5   3  10        3.81        1.13      1.13 o 
  -4   3  10        0.24        0.42      1.01 o 
  -3   3  10      113.95      127.51      3.61 o 
  -2   3  10       19.01       24.14      1.79 o 
  -1   3  10       38.48       29.18      1.96 o 
   0   3  10       14.84       15.15      2.25 o 
   1   3  10        1.32        2.44      1.05 o 
   2   3  10        0.54        0.10      1.11 o 
   3   3  10        0.81        0.54      1.58 o 
   4   3  10       10.01       13.72      2.05 o 
   5   3  10        2.30        2.81      1.79 o 
   6   3  10        0.12        2.97      1.53 o 
  -7   4  10        0.07        0.58      1.24 o 
  -6   4  10        2.92        2.61      1.25 o 
  -5   4  10       21.51       22.17      1.94 o 
  -4   4  10        7.37        2.61      1.20 o 
  -3   4  10      123.14      127.90      3.99 o 
  -2   4  10        1.27        2.47      1.22 o 
  -1   4  10       11.88        9.72      1.59 o 
   0   4  10       12.04       12.10      1.17 o 
   1   4  10       30.08       30.79      2.08 o 
   2   4  10       63.95       63.29      3.37 o 
   3   4  10        2.45        6.66      1.67 o 
   4   4  10       32.60       35.37      3.07 o 
   5   4  10        0.17        0.41      1.35 o 
   6   4  10        0.17        2.25      1.27 o 
  -6   5  10        0.25        1.47      1.47 o 
  -5   5  10        2.70        3.11      1.66 o 
  -4   5  10       52.89       57.79      3.01 o 
  -3   5  10       26.01       28.66      2.23 o 
  -2   5  10      296.79      293.85      6.00 o 
  -1   5  10        0.70        0.51      1.27 o 
   0   5  10       31.38       31.84      2.01 o 
   1   5  10      154.27      133.99      4.54 o 
   2   5  10        1.84        0.73      1.58 o 
   3   5  10      181.79      181.56      5.73 o 
   4   5  10        1.71        4.12      1.54 o 
   5   5  10        0.32        1.52      1.76 o 
  -5   6  10        2.21        1.76      1.58 o 
  -4   6  10        0.28        0.83      1.25 o 
  -3   6  10       39.81       47.04      2.94 o 
  -2   6  10       54.12       44.10      2.80 o 
  -1   6  10        1.39        2.96      1.41 o 
   0   6  10        1.10        0.75      1.48 o 
   1   6  10        5.16        4.90      1.64 o 
   2   6  10        9.12        4.62      1.94 o 
   3   6  10       38.40       38.94      3.09 o 
   4   6  10       34.30       25.85      2.93 o 
  -3   7  10       24.59       26.51      2.54 o 
  -2   7  10        4.00        2.64      1.45 o 
  -1   7  10       21.68       16.20      2.01 o 
   0   7  10        3.18        3.34      1.01 o 
   1   7  10        0.07        2.16      1.39 o 
   2   7  10        9.87       12.39      1.86 o 
  -8   1  11        2.33        1.30      1.58 o 
  -7   1  11        3.82        0.70      1.24 o 
  -6   1  11        4.11        5.99      1.51 o 
  -5   1  11       44.56       70.79      3.01 o 
  -4   1  11       52.99       54.76      2.54 o 
  -3   1  11      174.37      173.94      4.05 o 
  -2   1  11       66.46       71.43      2.69 o 
  -1   1  11      141.04      132.68      1.01 o 
   0   1  11      229.24      222.11      3.23 o 
   1   1  11        4.39       10.78      1.34 o 
   2   1  11       42.25       48.21      2.54 o 
   3   1  11      103.66      110.48      1.83 o 
   4   1  11       75.32       71.38      3.69 o 
   5   1  11        2.29        4.62      1.71 o 
   6   1  11        3.01        1.26      1.60 o 
   7   1  11        2.88        3.66      1.79 o 
  -8   2  11        3.25        1.73      1.52 o 
  -7   2  11        0.29        1.14      1.35 o 
  -6   2  11       26.32       19.82      2.08 o 
  -5   2  11      125.05      128.84      3.94 o 
  -4   2  11       82.16       80.05      3.14 o 
  -3   2  11      265.83      280.28      5.24 o 
  -2   2  11      349.38      348.67      5.48 o 
  -1   2  11        1.87        2.89      0.97 o 
   0   2  11       39.01       27.25     19.16 o 
   1   2  11       17.72       20.84      1.87 o 
   2   2  11        5.63        1.35      1.43 o 
   3   2  11        9.51        9.98      1.81 o 
   4   2  11        9.44        6.45      2.00 o 
   5   2  11        8.82        0.13      2.02 o 
   6   2  11        0.19        0.57      1.57 o 
  -7   3  11        0.94        1.33      1.33 o 
  -6   3  11       28.05       27.24      2.40 o 
  -5   3  11        5.96        8.79      1.45 o 
  -4   3  11       27.49       27.06      2.11 o 
  -3   3  11       23.13       26.85      2.00 o 
  -2   3  11      105.66      111.07      3.58 o 
  -1   3  11       27.97       33.08      2.20 o 
   0   3  11        2.20        2.26      1.54 o 
   1   3  11       30.72       23.72      2.08 o 
   2   3  11       18.77       16.68      1.95 o 
   3   3  11      155.31      172.19      5.19 o 
   4   3  11       79.70       86.93      1.76 o 
   5   3  11       18.71       22.81      2.32 o 
   6   3  11        3.70        0.86      1.77 o 
  -7   4  11       70.78       77.32      3.41 o 
  -6   4  11        4.98        4.92      1.41 o 
  -5   4  11        1.90        2.74      1.47 o 
  -4   4  11        8.31       11.48      1.59 o 
  -3   4  11       28.54       30.11      2.20 o 
  -2   4  11      319.79      358.85      6.33 o 
  -1   4  11        0.99        1.43      1.22 o 
   0   4  11       21.54       27.65      4.45 o 
   1   4  11        8.96        9.07      1.86 o 
   2   4  11       40.59       39.13      2.75 o 
   3   4  11       47.78       45.03      3.20 o 
   4   4  11       60.07       62.73      3.80 o 
   5   4  11        0.18        2.05      1.44 o 
  -6   5  11        0.36        0.12      1.40 o 
  -5   5  11        0.25        0.83      1.20 o 
  -4   5  11        0.48        0.80      1.29 o 
  -3   5  11       31.55       31.08      2.48 o 
  -2   5  11      139.87      154.08      4.72 o 
  -1   5  11        0.62        0.55      1.41 o 
   0   5  11        2.44        3.11      0.95 o 
   1   5  11       32.82       38.30      2.79 o 
   2   5  11       11.36       11.42      2.08 o 
   3   5  11       41.28       34.04      3.38 o 
   4   5  11        0.89        1.79      1.67 o 
  -5   6  11        5.39        7.76      1.77 o 
  -4   6  11       14.14       10.51      2.16 o 
  -3   6  11       16.00       13.88      2.18 o 
  -2   6  11        0.09        2.12      1.54 o 
  -1   6  11        0.90        2.86      1.21 o 
   0   6  11        5.56        6.30      1.93 o 
   1   6  11        0.95        0.92      1.37 o 
   2   6  11        0.45        2.26      1.41 o 
   3   6  11       30.09       31.07      3.05 o 
  -2   7  11       32.10       27.70      2.60 o 
  -1   7  11        0.26        0.25      1.04 o 
   0   7  11       16.52       15.87      1.50 o 
   1   7  11        1.20        1.52      1.51 o 
  -8   0  12       10.41       16.83      2.12 o 
  -7   0  12       79.82       65.89      1.41 o 
  -6   0  12        3.68        4.19      1.24 o 
  -5   0  12        0.57        1.29      1.29 o 
  -4   0  12        9.62       10.44      1.79 o 
  -3   0  12      449.91      518.65      6.91 o 
  -2   0  12      339.85      326.77      5.38 o 
  -1   0  12       21.28       19.43      1.63 o 
   0   0  12      114.06      100.65      2.40 o 
   1   0  12       71.94       67.74      3.01 o 
   2   0  12       47.85       44.67      2.83 o 
   3   0  12        1.50        0.88      1.72 o 
   4   0  12       12.60       13.11      2.04 o 
   5   0  12       13.65       15.35      2.42 o 
   6   0  12        7.68       10.60      2.21 o 
  -8   1  12        0.32        1.20      1.46 o 
  -7   1  12        1.53        1.22      1.40 o 
  -6   1  12        5.76        4.79      1.42 o 
  -5   1  12      118.17      122.13      4.02 o 
  -4   1  12      374.84      411.27      6.48 o 
  -3   1  12      235.85      177.02      4.33 o 
  -2   1  12      141.62      129.05      3.78 o 
  -1   1  12       33.34       37.92      2.20 o 
   0   1  12        0.03        1.02      1.02 o 
   1   1  12       35.09       29.98      2.21 o 
   2   1  12        2.45        2.84      1.42 o 
   3   1  12      217.24      216.30      5.90 o 
   4   1  12        1.57        1.22      1.49 o 
   5   1  12       22.25       13.56      2.54 o 
   6   1  12        0.58        1.20      1.75 o 
  -7   2  12       20.93       23.33      2.25 o 
  -6   2  12       12.80       16.88      1.88 o 
  -5   2  12       34.31       35.26      2.41 o 
  -4   2  12        1.48        1.86      1.19 o 
  -3   2  12      278.45      275.70      5.67 o 
  -2   2  12        0.02        0.56      1.26 o 
  -1   2  12       13.91       12.14      1.58 o 
   0   2  12        0.01        0.85      1.60 o 
   1   2  12        0.41        0.11      1.09 o 
   2   2  12       21.19       20.11      2.04 o 
   3   2  12       71.95       58.15      3.34 o 
   4   2  12        4.48        0.83      1.82 o 
   5   2  12       10.14        9.92      2.13 o 
   6   2  12       14.03       10.99      2.19 o 
  -7   3  12        0.10        1.21      1.21 o 
  -6   3  12       26.27       30.40      2.46 o 
  -5   3  12       34.60       33.67      2.41 o 
  -4   3  12        5.39        2.43      1.53 o 
  -3   3  12       24.68       24.22      2.23 o 
  -2   3  12       37.93       40.90      2.53 o 
  -1   3  12        0.94        0.72      1.45 o 
   0   3  12        1.41        0.97      0.81 o 
   1   3  12        2.31        0.71      1.50 o 
   2   3  12        1.98        0.51      1.88 o 
   3   3  12       20.12       18.88      2.55 o 
   4   3  12        4.15        2.18      2.05 o 
   5   3  12        0.29        2.72      1.42 o 
  -6   4  12        0.24        0.00      1.23 o 
  -5   4  12        0.43        1.06      1.40 o 
  -4   4  12        2.37        2.06      1.48 o 
  -3   4  12        2.68        1.25      1.63 o 
  -2   4  12      150.24      156.24      4.91 o 
  -1   4  12        8.47        8.60      1.63 o 
   0   4  12       25.83       24.72      1.97 o 
   1   4  12        5.98        4.80      1.69 o 
   2   4  12        8.10       11.64      1.86 o 
   3   4  12       49.15       57.06      3.72 o 
   4   4  12       30.44       33.04      3.11 o 
   5   4  12        0.47        1.25      1.65 o 
  -5   5  12        1.90        2.37      1.61 o 
  -4   5  12        9.44        9.83      1.98 o 
  -3   5  12      179.39      180.04      5.46 o 
  -2   5  12       33.99       36.82      2.77 o 
  -1   5  12      117.86      120.18      4.38 o 
   0   5  12        2.18        2.16      1.19 o 
   1   5  12       35.03       27.51      2.71 o 
   2   5  12        6.38        7.55      1.84 o 
   3   5  12        2.06        2.28      2.28 o 
   4   5  12       45.29       44.88      3.65 o 
  -4   6  12        1.98        2.88      1.43 o 
  -3   6  12       16.15       14.67      2.16 o 
  -2   6  12       56.26       51.96      3.20 o 
  -1   6  12       16.01       13.31      2.25 o 
   0   6  12        4.82        2.78      1.11 o 
   1   6  12        2.54        3.61      1.56 o 
   2   6  12        3.86        3.69      1.82 o 
  -7   1  13       22.77       23.22      2.28 o 
  -6   1  13        7.27       14.97      1.88 o 
  -5   1  13        2.04        3.78      1.53 o 
  -4   1  13       30.68       31.32      2.52 o 
  -3   1  13      172.28      165.44      4.62 o 
  -2   1  13      306.32      287.56      5.94 o 
  -1   1  13        5.15        2.54      1.48 o 
   0   1  13       92.24       65.57     44.05 o 
   1   1  13        9.72       14.39      2.05 o 
   2   1  13        4.62        4.28      1.91 o 
   3   1  13        1.35        2.83      1.51 o 
   4   1  13        0.03        0.61      1.82 o 
   5   1  13        0.32        3.62      1.48 o 
   6   1  13        0.27        1.93      1.76 o 
  -7   2  13        3.86        8.21      1.78 o 
  -6   2  13        0.55        0.00      1.41 o 
  -5   2  13       11.93       12.29      2.01 o 
  -4   2  13       42.63       43.62      2.80 o 
  -3   2  13       23.54       23.07      2.29 o 
  -2   2  13       86.97       84.55      3.51 o 
  -1   2  13       14.73       14.50      1.69 o 
   0   2  13        0.05        0.46      0.88 o 
   1   2  13       25.74       20.86      2.27 o 
   2   2  13        6.39       10.83      1.95 o 
   3   2  13        0.18        1.60      1.77 o 
   4   2  13        3.42        1.83      2.09 o 
   5   2  13       14.71        1.27      1.84 o 
  -7   3  13        5.70        0.77      1.39 o 
  -6   3  13        4.49        4.07      1.61 o 
  -5   3  13       22.24        1.49      1.49 o 
  -4   3  13       53.87       59.62      3.31 o 
  -3   3  13      524.30      577.23      8.55 o 
  -2   3  13       76.24       88.01      3.71 o 
  -1   3  13       29.56       31.89      2.51 o 
   0   3  13       20.35       23.81      1.65 o 
   1   3  13       22.42       18.84      2.54 o 
   2   3  13        0.03        0.00      1.74 o 
   3   3  13       18.46       13.62      2.48 o 
   4   3  13        0.79        0.32      1.95 o 
   5   3  13        0.29        1.45      1.80 o 
  -6   4  13       52.41       56.32      3.30 o 
  -5   4  13        9.59        5.93      1.81 o 
  -4   4  13        0.58        1.55      1.55 o 
  -3   4  13       18.84       27.07      2.35 o 
  -2   4  13       35.62       33.37      2.93 o 
  -1   4  13        6.13        4.57      1.78 o 
   0   4  13        1.20        0.11      1.13 o 
   1   4  13        0.22        1.01      1.85 o 
   2   4  13        2.20        2.16      2.05 o 
   3   4  13        8.41       12.00      2.54 o 
   4   4  13        1.14        2.20      2.20 o 
  -5   5  13        0.00        0.91      1.42 o 
  -4   5  13       10.94       12.28      2.05 o 
  -3   5  13       84.67       68.32      3.74 o 
  -2   5  13        7.68        6.92      2.00 o 
  -1   5  13       22.66       22.89      2.49 o 
   0   5  13        3.62        6.18      2.13 o 
   1   5  13        7.12        7.77      2.07 o 
   2   5  13        3.25        6.38      1.82 o 
   3   5  13       20.01       17.59      2.64 o 
  -3   6  13       23.38       22.26      2.50 o 
  -2   6  13        4.49        4.94      1.69 o 
  -1   6  13        2.07        1.07      1.74 o 
   0   6  13       14.04        8.66      1.54 o 
   1   6  13        0.57        0.43      1.66 o 
  -7   0  14        3.27        0.42      1.76 o 
  -6   0  14       42.47       52.20      3.23 o 
  -5   0  14       26.02       37.74      2.77 o 
  -4   0  14        3.42        3.36      1.49 o 
  -3   0  14      176.83      189.99      5.19 o 
  -2   0  14       87.45       85.83      3.77 o 
  -1   0  14       13.93       12.50      1.93 o 
   0   0  14        1.37        1.22      1.17 o 
   1   0  14        5.29        2.31      1.78 o 
   2   0  14        5.58        4.76      1.87 o 
   3   0  14        0.02        1.59      2.08 o 
   4   0  14        0.08        3.84      1.95 o 
   5   0  14        1.14        0.00      1.88 o 
  -7   1  14        2.92        0.94      1.48 o 
  -6   1  14        4.04        1.03      1.70 o 
  -5   1  14        2.70        0.98      1.58 o 
  -4   1  14       14.93       16.26      1.83 o 
  -3   1  14      648.96      706.00      9.31 o 
  -2   1  14      238.09      239.34      5.82 o 
  -1   1  14        4.82        2.06      2.06 o 
   0   1  14        1.26        0.95      1.33 o 
   1   1  14       48.89       52.77      3.23 o 
   2   1  14       10.29       10.70      1.94 o 
   3   1  14        0.52        2.38      1.80 o 
   4   1  14        0.00        2.04      2.04 o 
   5   1  14       21.64       14.60      2.40 o 
  -7   2  14        3.94        5.17      1.64 o 
  -6   2  14       14.81       14.54      2.03 o 
  -5   2  14       33.53       34.55      2.57 o 
  -4   2  14        0.47        0.48      1.43 o 
  -3   2  14       14.85       13.81      1.90 o 
  -2   2  14       90.51      101.88      4.13 o 
  -1   2  14       22.49        1.99      1.83 o 
   0   2  14        9.44        4.16      4.25 o 
   1   2  14       21.88       27.77      2.46 o 
   2   2  14        0.56        0.16      1.77 o 
   3   2  14        1.66        3.91      1.78 o 
   4   2  14       19.68       20.43      2.78 o 
   5   2  14        1.55        1.53      1.98 o 
  -6   3  14       12.67       16.25      2.29 o 
  -5   3  14       43.12       38.75      1.58 o 
  -4   3  14        5.36        5.11      1.71 o 
  -3   3  14        7.59        3.57      2.26 o 
  -2   3  14       10.48       14.28      1.99 o 
  -1   3  14        0.09        2.57      1.82 o 
   0   3  14        0.38        1.29      1.03 o 
   1   3  14        0.16        0.31      1.66 o 
   2   3  14        0.85        0.00      1.73 o 
   3   3  14        0.84        0.00      2.16 o 
   4   3  14       15.34       11.66      2.57 o 
  -5   4  14        1.58        2.02      1.60 o 
  -4   4  14        7.92       12.33      2.07 o 
  -3   4  14        7.44        7.26      2.04 o 
  -2   4  14       31.99       42.25      3.03 o 
  -1   4  14        7.30        8.77      2.09 o 
   0   4  14        8.55       12.33      1.60 o 
   1   4  14       21.81       21.19      2.98 o 
   2   4  14       25.32       23.32      2.91 o 
   3   4  14        6.02        4.80      2.29 o 
   4   4  14        7.13        6.45      2.33 o 
  -4   5  14        6.56        4.37      1.99 o 
  -3   5  14        0.00        2.16      1.72 o 
  -2   5  14       61.81       67.25      3.85 o 
  -1   5  14       27.50       27.74      2.89 o 
   0   5  14       49.85       58.06     10.21 o 
   1   5  14       39.31       40.73      3.55 o 
   2   5  14        8.58        8.37      2.38 o 
  -1   6  14        0.24        1.99      1.73 o 
   0   6  14        7.10       10.12      2.06 o 
  -6   1  15       33.07       40.94      3.00 o 
  -5   1  15        1.89        0.40      1.76 o 
  -4   1  15       33.43       32.81      2.67 o 
  -3   1  15        7.20        6.36      2.02 o 
  -2   1  15        4.54        4.78      1.95 o 
  -1   1  15       36.53       43.37      1.90 o 
   0   1  15        2.39        1.15      2.39 o 
   1   1  15       73.79       76.68      4.07 o 
   2   1  15        0.08        1.34      1.97 o 
   3   1  15        1.53        1.58      2.23 o 
   4   1  15        9.46        1.09      2.44 o 
  -6   2  15        0.64        1.24      1.43 o 
  -5   2  15        0.03        0.54      1.64 o 
  -4   2  15        0.09        0.66      1.45 o 
  -3   2  15       52.81       50.63      3.14 o 
  -2   2  15        7.42        8.44      1.99 o 
  -1   2  15        0.42        1.90      1.90 o 
   0   2  15       23.01       24.82      1.92 o 
   1   2  15       29.62       36.10      3.21 o 
   2   2  15        8.95        8.98      2.34 o 
   3   2  15        5.87        6.49      2.47 o 
   4   2  15       11.85        9.00      2.70 o 
  -5   3  15        4.44        8.76      2.03 o 
  -4   3  15        0.01        0.28      1.58 o 
  -3   3  15       56.64       61.96      3.58 o 
  -2   3  15       96.58       94.81      4.35 o 
  -1   3  15        3.26        2.89      1.95 o 
   0   3  15        2.46        2.74      1.37 o 
   1   3  15       69.10       69.17      4.29 o 
   2   3  15        4.96        7.03      2.19 o 
   3   3  15        0.79        2.05      2.05 o 
   4   3  15       16.53       19.83      3.26 o 
  -5   4  15        6.96        9.01      1.77 o 
  -4   4  15        1.36        1.91      1.77 o 
  -3   4  15        7.75        5.54      2.23 o 
  -2   4  15        0.34        0.77      2.05 o 
  -1   4  15        5.10        4.71      2.24 o 
   0   4  15       20.22       24.68      3.31 o 
   1   4  15        3.61        2.88      2.23 o 
   2   4  15        2.15        1.31      2.06 o 
   3   4  15       22.17       22.97      3.29 o 
  -3   5  15       34.21       37.05      3.30 o 
  -2   5  15       23.79       31.97      2.83 o 
  -1   5  15        7.67       12.17      2.48 o 
   0   5  15        0.39        1.41      1.41 o 
   1   5  15        7.68        3.90      2.39 o 
  -6   0  16       15.36       15.10      2.18 o 
  -5   0  16        7.67        9.21      2.01 o 
  -4   0  16        0.45        0.85      1.79 o 
  -3   0  16       34.52       43.75      3.06 o 
  -2   0  16      139.24      139.77      5.11 o 
  -1   0  16        6.55        6.56      2.17 o 
   0   0  16      161.91      169.41      7.27 o 
   1   0  16       31.66       28.85      3.63 o 
   2   0  16        3.40        6.76      2.11 o 
   3   0  16       59.78       67.07      4.49 o 
   4   0  16       26.24       34.88      3.82 o 
  -6   1  16        6.82       12.16      2.10 o 
  -5   1  16       15.45       17.47      2.40 o 
  -4   1  16       30.76       32.72      2.90 o 
  -3   1  16        5.68        5.26      1.79 o 
  -2   1  16        8.66        7.87      1.94 o 
  -1   1  16       18.44        2.77      1.73 o 
   0   1  16       18.99       22.45      2.12 o 
   1   1  16       29.88       26.44      3.36 o 
   2   1  16        0.39        1.14      2.07 o 
   3   1  16        0.83        1.56      2.16 o 
   4   1  16       12.38       13.72      2.86 o 
  -5   2  16        0.17        4.07      1.57 o 
  -4   2  16        0.75        1.75      1.60 o 
  -3   2  16        5.29        4.88      2.07 o 
  -2   2  16        3.91        3.22      1.86 o 
  -1   2  16       29.11       24.72      2.02 o 
   0   2  16        3.42        2.83      2.58 o 
   1   2  16        6.81        3.67      2.54 o 
   2   2  16        4.00        3.28      2.48 o 
   3   2  16       11.37        9.67      2.74 o 
  -5   3  16       24.78       26.13      2.94 o 
  -4   3  16       60.03       67.78      3.79 o 
  -3   3  16        6.80        6.39      2.27 o 
  -2   3  16        1.08        4.04      1.91 o 
  -1   3  16        4.65        1.36      2.22 o 
   0   3  16        3.08        2.57      1.89 o 
   1   3  16        1.76        0.57      2.05 o 
   2   3  16        2.04        0.80      2.45 o 
   3   3  16        0.11        2.42      2.42 o 
  -4   4  16        4.94        3.74      2.23 o 
  -3   4  16       15.72       17.52      2.38 o 
  -2   4  16        1.05        1.86      2.39 o 
  -1   4  16       20.27       23.87      2.93 o 
   0   4  16        0.89        3.62      2.16 o 
   1   4  16       19.10       21.65      3.06 o 
   2   4  16        0.00        1.23      2.04 o 
  -5   1  17       33.56       38.16      3.21 o 
  -4   1  17        0.85        1.24      1.71 o 
  -3   1  17       16.61       15.92      2.48 o 
  -2   1  17       28.71       32.57      3.06 o 
  -1   1  17        5.15        5.20      2.17 o 
   0   1  17        8.70        8.23      2.14 o 
   1   1  17        0.09        0.80      2.13 o 
   2   1  17        0.81        1.66      2.23 o 
   3   1  17        1.09        2.96      2.39 o 
  -4   2  17        0.03        1.11      1.68 o 
  -3   2  17        5.38        3.43      2.28 o 
  -2   2  17        0.92        0.85      1.93 o 
  -1   2  17        0.35        2.52      1.98 o 
   0   2  17       14.62       19.47      2.07 o 
   1   2  17       10.81        7.29      2.80 o 
   2   2  17        8.13        4.42      2.55 o 
  -4   3  17        1.19        2.11      1.83 o 
  -3   3  17        0.00        0.34      1.63 o 
  -2   3  17       15.93       16.32      2.76 o 
  -1   3  17        1.34        1.31      2.34 o 
   0   3  17        0.03        1.12      1.89 o 
   1   3  17        0.55        2.28      2.51 o 
   2   3  17        0.06        2.62      2.62 o 
  -2   4  17        5.07        4.93      2.54 o 
  -1   4  17        0.24        0.58      2.03 o 
   0   4  17       25.85       13.98     11.29 o 
  -4   0  18        2.48        3.28      2.29 o 
  -3   0  18       17.66       14.34      2.95 o 
  -2   0  18      225.60      247.63      7.45 o 
  -1   0  18       14.56       13.54      2.72 o 
   0   0  18        0.88        1.68      1.68 o 
   1   0  18       32.24       21.44      3.45 o 
   2   0  18        0.13        2.63      2.63 o 
  -4   1  18        5.60        5.16      2.17 o 
  -3   1  18       40.84       39.69      3.47 o 
  -2   1  18       15.28       18.83      2.54 o 
  -1   1  18        8.96        9.63      2.64 o 
   0   1  18       18.32       20.69      4.42 o 
   1   1  18        2.70        5.66      2.73 o 
   2   1  18        0.02        2.74      2.74 o 
  -3   2  18        1.76        0.54      2.06 o 
  -2   2  18       27.21       21.48      3.41 o 
  -1   2  18        0.00        2.97      1.98 o 
   0   2  18       16.24       12.15      2.05 o 
   1   2  18        1.11        1.33      2.22 o 
  -2   3  18        3.34        4.23      1.93 o 
  -1   3  18        0.85        5.09      2.11 o 
  -2   1  19        7.04        8.08      2.51 o 
  -1   1  19        3.12        4.20      2.63 o 
                                                 
